# Supplementary material for: SWATH-MS-Based Proteomics Reveals the Regulatory Metabolism of Amaryllidaceae Alkaloids in Three Lycoris Species
Source: Int J Mol Sci. 2023 Feb 24;24(5):4495. doi: 10.3390/ijms24054495 (PMC10002500; doi:10.3390/ijms24054495)
Supplement: Supplementary file 1 [file ijms-24-04495-s001.zip]

Archive with 2 entries (2 files):
- supplementary figures.pdf
- Table S1 KEGG pathway result for DEPs.xlsx
