# Supplementary material for: SWATH-MS-Based Proteomics Reveals the Regulatory Metabolism of Amaryllidaceae Alkaloids in Three Lycoris Species
Source: Int J Mol Sci. 2023 Feb 24;24(5):4495. doi: 10.3390/ijms24054495 (PMC10002500; doi:10.3390/ijms24054495)
Supplement: Supplementary file 1 [file ijms-24-04495-s001.zip › Table S1 KEGG pathway result for DEPs.xlsx]

## Sheet: 3620-3653
ID	Description	GeneRatio	BgRatio	pvalue	p.adjust	qvalue	geneID	Count
ath01200	Carbon metabolism	61/313	272/5138	1.83163e-20	1.61183e-18	1.34962e-18	AT4G37870/AT5G24400/AT4G31810/AT5G16390/AT5G38430/AT1G09420/AT1G54220/AT3G25860/AT4G32520/AT2G38040/AT1G71100/AT3G47520/AT1G68750/AT4G35090/AT5G25880/AT3G27380/AT1G72330/AT2G19900/AT3G55440/AT5G65750/AT3G22960/AT4G24620/AT4G00570/AT1G32440/AT5G42740/AT4G13930/AT2G44350/AT5G41670/AT5G26780/AT2G41530/AT3G17240/AT5G07440/AT1G20620/AT2G21170/AT1G53240/AT3G55410/AT2G36460/AT5G11520/AT3G15020/AT1G11860…	61
ath00710	Carbon fixation in photosynthetic organisms	24/313	69/5138	5.4319e-13	2.39004e-11	2.00123e-11	AT4G37870/AT5G38430/AT1G71100/AT3G47520/AT1G68750/AT5G25880/AT1G72330/AT2G19900/AT3G55440/AT4G00570/AT2G21170/AT1G53240/AT2G36460/AT5G11520/AT3G15020/AT1G13440/AT4G38970/AT5G43330/AT5G09660/AT3G14940/AT2G21330/AT1G56190/AT5G58330/AT3G04120	24
ath00620	Pyruvate metabolism	22/313	86/5138	4.2444e-09	1.24502e-07	1.04248e-07	AT4G37870/AT1G08110/AT5G16390/AT1G54220/AT3G25860/AT2G38040/AT3G47520/AT1G68750/AT5G25880/AT1G23800/AT2G19900/AT3G22960/AT4G00570/AT1G32440/AT3G17240/AT1G53240/AT3G15020/AT3G02720/AT5G43330/AT5G09660/AT3G14940/AT5G58330	22
ath00010	Glycolysis / Gluconeogenesis	26/313	119/5138	6.15721e-09	1.35459e-07	1.13422e-07	AT4G37870/AT3G01590/AT3G17940/AT1G12000/AT1G54220/AT3G25860/AT1G23800/AT3G55440/AT3G22960/AT4G24620/AT1G32440/AT5G42740/AT5G51820/AT5G01320/AT3G17240/AT2G21170/AT2G36460/AT1G13440/AT4G38970/AT2G36530/AT1G09780/AT2G21330/AT1G56190/AT2G24270/AT5G43940/AT3G04120	26
ath00020	Citrate cycle (TCA cycle)	18/313	63/5138	1.7296e-08	3.04409e-07	2.54888e-07	AT4G37870/AT1G54220/AT3G25860/AT3G47520/AT3G27380/AT5G65750/AT2G44350/AT3G17240/AT1G53240/AT3G55410/AT3G15020/AT5G43330/AT2G05710/AT5G09660/AT4G35830/AT4G35260/AT1G65930/AT5G66760	18
ath01230	Biosynthesis of amino acids	36/313	244/5138	4.11931e-07	6.04166e-06	5.05881e-06	AT3G57560/AT5G17920/AT4G38220/AT5G10920/AT4G32520/AT1G71100/AT3G03780/AT2G19940/AT4G29840/AT1G72330/AT3G55440/AT3G22960/AT1G32440/AT2G22250/AT4G17830/AT4G13930/AT2G44350/AT5G26780/AT4G24830/AT2G21170/AT2G36460/AT5G11520/AT1G13440/AT4G38970/AT2G36530/AT2G05710/AT3G61440/AT4G35830/AT4G35260/AT3G58610/AT1G09780/AT2G21330/AT1G56190/AT5G37600/AT3G04120/AT1G65930	36
ath00630	Glyoxylate and dicarboxylate metabolism	18/313	78/5138	6.12009e-07	7.69383e-06	6.4422e-06	AT5G38430/AT4G32520/AT3G48990/AT3G47520/AT4G35090/AT4G13930/AT2G44350/AT5G26780/AT3G17240/AT1G20620/AT1G53240/AT3G15020/AT1G11860/AT5G43330/AT2G05710/AT5G09660/AT4G35830/AT5G37600	18
ath00030	Pentose phosphate pathway	14/313	58/5138	6.37593e-06	7.01352e-05	5.87256e-05	AT5G24400/AT1G12000/AT1G09420/AT1G71100/AT4G24620/AT5G42740/AT5G51820/AT5G41670/AT2G36460/AT4G38970/AT1G64190/AT5G13110/AT2G21330/AT2G24270	14
ath04141	Protein processing in endoplasmic reticulum	30/313	215/5138	1.28334e-05	0.000125482	0.000105068	AT5G56360/AT2G47470/AT1G54050/AT2G21160/AT4G21150/AT2G21270/AT5G59720/AT1G21750/AT4G16660/AT5G61790/AT3G63460/AT5G60640/AT1G04980/AT1G56340/AT4G24190/AT3G44110/AT1G50670/AT5G42020/AT4G24280/AT5G59300/AT5G56030/AT5G28540/AT5G02500/AT5G56010/AT5G03340/AT5G56000/AT2G40290/AT1G56410/AT4G02080/AT3G12580	30
ath00220	Arginine biosynthesis	10/313	36/5138	3.73756e-05	0.000328905	0.000275399	AT3G57560/AT4G38220/AT5G10920/AT2G19940/AT1G72330/AT4G17830/AT4G24830/AT5G07440/AT5G11520/AT5G37600	10
ath03050	Proteasome	12/313	61/5138	0.000246093	0.00196874	0.00164847	AT2G20580/AT4G31300/AT5G09900/AT3G22110/AT5G05780/AT1G16470/AT5G58290/AT1G21720/AT3G51260/AT1G53850/AT3G14290/AT5G19990	12
ath00250	Alanine, aspartate and glutamate metabolism	10/313	51/5138	0.000829329	0.00608175	0.00509237	AT5G10920/AT2G02010/AT1G72330/AT1G79440/AT1G29900/AT5G12040/AT4G24830/AT5G07440/AT5G11520/AT5G37600	10
ath01210	2-Oxocarboxylic acid metabolism	12/313	73/5138	0.00134306	0.00909147	0.00761247	AT3G57560/AT4G38220/AT2G19940/AT1G72330/AT4G17830/AT2G44350/AT5G11520/AT2G05710/AT4G35830/AT4G35260/AT3G58610/AT1G65930	12
ath00500	Starch and sucrose metabolism	19/313	171/5138	0.00748654	0.0470582	0.0394028	AT1G12240/AT4G25000/AT1G32900/AT3G01180/AT5G58090/AT5G49190/AT3G29320/AT5G20950/AT5G24300/AT3G43190/AT1G66250/AT3G18080/AT4G24620/AT5G19220/AT5G42740/AT4G02280/AT5G51820/AT3G46970/AT5G48300	19

## Sheet: 3638-3653
ID	Description	GeneRatio	BgRatio	pvalue	p.adjust	qvalue	geneID	Count
ath01200	Carbon metabolism	39/192	272/5138	8.29631e-14	6.72001e-12	5.23977e-12	AT5G24400/AT1G22430/AT1G54220/AT3G25860/AT2G38040/AT3G47520/AT1G32440/AT1G12230/AT5G25880/AT1G72330/AT3G22960/AT4G00570/AT2G45290/AT2G21170/AT4G35830/AT4G13930/AT4G34200/AT3G60750/AT5G52920/AT3G25530/AT3G55440/AT1G53240/AT5G42740/AT3G15020/AT2G36460/AT1G48030/AT3G22460/AT1G13440/AT4G38970/AT5G43330/AT2G05710/AT3G61440/AT2G13360/AT5G03690/AT1G09780/AT1G56190/AT2G19900/AT1G65930/AT5G66760	39
ath00710	Carbon fixation in photosynthetic organisms	17/192	69/5138	2.88774e-10	1.16954e-08	9.11918e-09	AT3G47520/AT5G25880/AT1G72330/AT4G00570/AT2G45290/AT2G21170/AT3G60750/AT3G55440/AT1G53240/AT3G15020/AT2G36460/AT1G13440/AT4G38970/AT5G43330/AT5G03690/AT1G56190/AT2G19900	17
ath01230	Biosynthesis of amino acids	30/192	244/5138	4.15682e-09	1.12234e-07	8.75121e-08	AT4G38220/AT1G32440/AT1G12230/AT1G72330/AT3G22960/AT2G45290/AT2G21170/AT4G35830/AT4G13930/AT4G34200/AT3G60750/AT5G52920/AT1G80600/AT3G55440/AT2G36460/AT4G24830/AT3G22460/AT1G13440/AT4G38970/AT5G54810/AT2G05710/AT3G61440/AT3G03780/AT5G03690/AT1G09780/AT1G56190/AT4G08900/AT1G02500/AT1G65930/AT5G17920	30
ath00620	Pyruvate metabolism	17/192	86/5138	1.10067e-08	2.22886e-07	1.73791e-07	AT1G54220/AT3G25860/AT2G38040/AT3G47520/AT1G32440/AT5G25880/AT1G23800/AT3G22960/AT4G00570/AT5G52920/AT1G11840/AT1G53240/AT3G15020/AT3G02720/AT1G48030/AT5G43330/AT2G19900	17
ath00010	Glycolysis / Gluconeogenesis	19/192	119/5138	5.74818e-08	8.12801e-07	6.33763e-07	AT1G22430/AT1G54220/AT3G25860/AT1G32440/AT1G23800/AT3G22960/AT1G77120/AT2G21170/AT5G52920/AT3G55440/AT1G23190/AT5G42740/AT2G36460/AT1G48030/AT1G13440/AT4G38970/AT5G03690/AT1G09780/AT1G56190	19
ath00500	Starch and sucrose metabolism	23/192	171/5138	6.02075e-08	8.12801e-07	6.33763e-07	AT1G62660/AT3G60130/AT1G12240/AT4G25000/AT1G27680/AT1G32900/AT5G58090/AT5G49190/AT5G20940/AT4G17770/AT1G06030/AT4G31140/AT5G24300/AT3G43190/AT4G09020/AT5G17310/AT2G31390/AT4G02280/AT3G46970/AT3G29320/AT1G23190/AT5G42740/AT5G48300	23
ath00020	Citrate cycle (TCA cycle)	11/192	63/5138	1.6729e-05	0.000193578	0.000150938	AT1G54220/AT3G25860/AT3G47520/AT4G35830/AT1G53240/AT3G15020/AT1G48030/AT5G43330/AT2G05710/AT1G65930/AT5G66760	11
ath00630	Glyoxylate and dicarboxylate metabolism	11/192	78/5138	0.000129373	0.0013099	0.00102137	AT3G48990/AT3G47520/AT4G35830/AT4G13930/AT3G25530/AT1G53240/AT3G15020/AT1G48030/AT5G43330/AT2G05710/AT2G13360	11
ath00030	Pentose phosphate pathway	9/192	58/5138	0.000256405	0.00230765	0.00179934	AT5G24400/AT1G12230/AT2G45290/AT3G60750/AT1G23190/AT5G42740/AT2G36460/AT4G38970/AT5G03690	9
ath00270	Cysteine and methionine metabolism	13/192	120/5138	0.000479728	0.0038858	0.00302986	AT4G19020/AT3G47520/AT2G05830/AT1G69770/AT4G34200/AT1G53240/AT3G15020/AT3G22460/AT5G43330/AT3G61440/AT3G03780/AT1G02500/AT5G17920	13
ath00051	Fructose and mannose metabolism	9/192	64/5138	0.000546379	0.00402334	0.0031371	AT1G02310/AT5G57655/AT1G06030/AT2G31390/AT2G21170/AT3G55440/AT2G36460/AT4G38970/AT5G03690	9
ath00250	Alanine, aspartate and glutamate metabolism	7/192	51/5138	0.00261575	0.0176563	0.0137671	AT5G62530/AT1G72330/AT1G79440/AT1G29900/AT4G24830/AT2G13360/AT1G65960	7
